# Supplementary material for: ﻿Paraphlomisanisochila (Lamiaceae), a new species from Hunan, China
Source: PhytoKeys. 2025 Jul 8;259:249–62. doi: 10.3897/phytokeys.259.153345 (PMC12264495; doi:10.3897/phytokeys.259.153345)
Supplement: XML Treatment for Paraphlomis anisochila [file phytokeys.259.153345-treatment1.xml]

<!DOCTYPE tp:taxon-treatment
  PUBLIC "-//TaxonX//DTD Taxonomic Treatment Publishing DTD v0 20100105//EN" "tax-treatment-NSO.dtd">
<tp:taxon-treatment xmlns:tp="http://www.plazi.org/taxpub"><tp:treatment-meta><kwd-group><label>Taxon classification</label><kwd>
                <named-content content-type="kingdom">Plantae</named-content>
              </kwd><kwd>
                <named-content content-type="order">Lamiales</named-content>
              </kwd><kwd>
                <named-content content-type="family">Lamiaceae</named-content>
              </kwd></kwd-group><mixed-citation publication-type="journal"><person-group><name><surname>Liu</surname><given-names>Ang</given-names></name><name><surname>Chen</surname><given-names>Hai-Bo</given-names></name><name><surname>Zhang</surname><given-names>Fan</given-names></name><name><surname>Chen</surname><given-names>Ya-Ping</given-names></name></person-group><article-title>﻿<italic><tp:taxon-name><tp:taxon-name-part taxon-name-part-type="genus" reg="Paraphlomis">Paraphlomis</tp:taxon-name-part><tp:taxon-name-part taxon-name-part-type="species" reg="anisochila">anisochila</tp:taxon-name-part></tp:taxon-name></italic> (<tp:taxon-name><tp:taxon-name-part taxon-name-part-type="family">Lamiaceae</tp:taxon-name-part></tp:taxon-name>), a new species from Hunan, China</article-title><source>PhytoKeys</source><day>08</day><month>07</month><year>2025</year><volume>259</volume><fpage>249</fpage><lpage>262</lpage><pub-id pub-id-type="doi">10.3897/phytokeys.259.153345</pub-id></mixed-citation></tp:treatment-meta><tp:nomenclature><label>﻿</label><tp:taxon-name>
              <object-id xmlns:xlink="http://www.w3.org/1999/xlink" content-type="arpha" xlink:type="simple">56677D5B-CCEE-5B85-AF20-2E4DE1472B98</object-id>
              <tp:taxon-name-part taxon-name-part-type="genus" reg="Paraphlomis">Paraphlomis</tp:taxon-name-part>
              <tp:taxon-name-part taxon-name-part-type="species" reg="anisochila">anisochila</tp:taxon-name-part>
              <object-id xmlns:xlink="http://www.w3.org/1999/xlink" content-type="ipni" xlink:type="simple">urn:lsid:ipni.org:names:77365181-1</object-id>
            </tp:taxon-name><tp:taxon-authority>Y.P.Chen, A.Liu &amp; F.Zhang</tp:taxon-authority><tp:taxon-status xmlns:xlink="http://www.w3.org/1999/xlink" xlink:type="simple">sp. nov.</tp:taxon-status><xref ref-type="fig" rid="F2">Figs 2</xref><xref ref-type="fig" rid="F3">, 3</xref><xref ref-type="app" rid="app2">, Appendix 2</xref></tp:nomenclature><tp:treatment-sec sec-type="material" id="SECID0E6YAE"><title>Type.</title><p>China. Hunan: • Daoxian County, Qingtang Town, Dupangling Natural Reserve, Jinliyuan, <named-content xmlns:xlink="http://www.w3.org/1999/xlink" content-type="dwc:verbatimCoordinates" xlink:type="simple"><named-content content-type="geo-json" specific-use="{&#34;type&#34;:&#34;Point&#34;,&#34;coordinates&#34;:[111.358611,25.485833]}" id="NCID0EIZAE" xlink:type="simple">25°29'09"N, 111°21'31"E</named-content></named-content>, elev. 547 m, 2 Aug. 2020, <italic>A. Liu et al. LK1088</italic> (holotype: KUN1643901!; isotypes: CSFI075346!, CSH!, KUN1643902!).</p><fig id="F3" position="float" orientation="portrait"><object-id xmlns:xlink="http://www.w3.org/1999/xlink" content-type="doi" xlink:type="simple">10.3897/phytokeys.259.153345.figure3</object-id><object-id xmlns:xlink="http://www.w3.org/1999/xlink" content-type="zenodo_dep_id" xlink:type="simple">15853122</object-id><object-id xmlns:xlink="http://www.w3.org/1999/xlink" content-type="arpha" xlink:type="simple">BBCF40F4-D09C-57C9-9781-4F72525AA2BD</object-id><label>Figure 3.</label><caption><p>Foliar and floral morphology of <italic><tp:taxon-name><tp:taxon-name-part taxon-name-part-type="genus" reg="Paraphlomis">Paraphlomis</tp:taxon-name-part><tp:taxon-name-part taxon-name-part-type="species" reg="anisochila">anisochila</tp:taxon-name-part></tp:taxon-name></italic>. <bold>A.</bold> Leaves; <bold>B.</bold> Flower and corolla; <bold>C.</bold> Calyx; <bold>D.</bold> Dissected calyces; <bold>E.</bold> Dissected corolla; <bold>F.</bold> Style; <bold>G.</bold> Ovary (Photographed by Y.P. Chen).</p></caption><graphic xmlns:xlink="http://www.w3.org/1999/xlink" xlink:href="phytokeys-259-249_article-153345__-g003.jpg" position="float" orientation="portrait" xlink:type="simple" id="oo_1369825.jpg"><uri content-type="original_file" xlink:type="simple">https://binary.pensoft.net/fig/1369825</uri></graphic></fig></tp:treatment-sec><tp:treatment-sec sec-type="diagnosis" id="SECID0EV1AE"><title>Diagnosis.</title><p><italic><tp:taxon-name><tp:taxon-name-part taxon-name-part-type="genus" reg="Paraphlomis">Paraphlomis</tp:taxon-name-part><tp:taxon-name-part taxon-name-part-type="species" reg="anisochila">anisochila</tp:taxon-name-part></tp:taxon-name></italic> is morphologically similar to <italic><tp:taxon-name><tp:taxon-name-part taxon-name-part-type="genus" reg="Paraphlomis">P.</tp:taxon-name-part><tp:taxon-name-part taxon-name-part-type="species" reg="seticalyx">seticalyx</tp:taxon-name-part></tp:taxon-name></italic> and <italic><tp:taxon-name><tp:taxon-name-part taxon-name-part-type="genus" reg="Paraphlomis">P.</tp:taxon-name-part><tp:taxon-name-part taxon-name-part-type="species" reg="yingdeensis">yingdeensis</tp:taxon-name-part></tp:taxon-name></italic>, but differs from the former in having an obovate to subcircular (vs. broadly ovate) lamina, 0.5–2.5 cm (vs. 3.5–9 cm) long petioles, unequal (vs. subequal) corolla lips, and subcircular (vs. oblong) lateral lobes of the lower corolla lip, from the latter in having an abaxially sparsely strigose (vs. densely villous) lamina, an acuminate (vs. bristle-like-acuminate) apex of calyx tooth, and a white (vs. yellow) corolla with unequal (vs. subequal) lips.</p><p>Herbs perennial, 20–30 cm tall, erect, stoloniferous. Stems 4-angled, green to purplish-red, densely retrorse strigose, leafless toward base. Leaves opposite; lamina obovate to subcircular, thick papery, 4–10 cm long, 4–8.5 cm wide, base cuneate to broadly cuneate, apex obtuse, margin crenate-serrate, adaxially green, densely appressed strigose, abaxially light green, sparsely glandular, sparsely strigose on veins; lateral veins 3–4-paired; petioles 0.5–2.5 cm long, densely retrorse strigose. Verticillasters many-flowered, globose, ca. 4 cm in diam.; bracteoles lanceolate to subulate, 3–5 mm long, densely strigose. Calyx green to purplish red, ca. 8 mm long, densely strigose outside, densely strigose at apex inside, 10-veined; teeth 5, subequal, triangular, ca. 2 mm long, 2–3 mm wide, apex acuminate. Corolla white, 2–2.1 cm long, densely villose outside; tube ca. 1.3 cm long, ca. 1.5 mm wide, pubescent annulate inside at 1/3 distance from base; 2-lipped, upper lip oblong, entire, erect, concave, ca. 4 mm long, ca. 3 mm wide; lower lip spreading, 7–8 mm long, ca. 6 mm wide, 3-lobed, medium lobe largest, subcircular, dotted with purple spots, ca. 3.5–4.5 mm long, ca. 4 mm wide, lateral lobes semicircular, ca. 1.5 mm long, ca. 3 mm wide. Stamens 4, straight, included, filaments flat, glabrous, anther cells 2, parallel. Style included, glabrous, apex inconspicuously 2-lobed. Ovary glabrous, apex truncate. Mericarps not seen.</p></tp:treatment-sec><tp:treatment-sec sec-type="phenology" id="SECID0E42AE"><title>Phenology.</title><p>Flowering from June to August.</p></tp:treatment-sec><tp:treatment-sec sec-type="etymology" id="SECID0EC3AE"><title>Etymology.</title><p>The specific epithet “<italic><tp:taxon-name><tp:taxon-name-part taxon-name-part-type="genus" reg="Paraphlomis"/><tp:taxon-name-part taxon-name-part-type="species" reg="anisochila">anisochila</tp:taxon-name-part></tp:taxon-name></italic>” refers to the distinct corolla morphology of the new species, characterized by significantly unequal upper and lower lips, which differentiates it from other <italic><tp:taxon-name><tp:taxon-name-part taxon-name-part-type="genus" reg="Paraphlomis">Paraphlomis</tp:taxon-name-part></tp:taxon-name></italic> species that typically possess subequal/equal corolla lips.</p></tp:treatment-sec><tp:treatment-sec sec-type="distribution" id="SECID0EZ3AE"><title>Distribution and habitat.</title><p>The new species is currently known only from the Dupangling Natural Reserve in southwestern Hunan Province, China, where it typically inhabits <abbrev xmlns:xlink="http://www.w3.org/1999/xlink" xlink:title="Evergreen broad-leaved forests" id="ABBRID0E63AE" xlink:type="simple">EBLFs</abbrev> along streams at elevations ranging from 550 to 750 m (Fig. <xref ref-type="fig" rid="F4">4</xref>).</p><fig id="F4" position="float" orientation="portrait"><object-id xmlns:xlink="http://www.w3.org/1999/xlink" content-type="doi" xlink:type="simple">10.3897/phytokeys.259.153345.figure4</object-id><object-id xmlns:xlink="http://www.w3.org/1999/xlink" content-type="zenodo_dep_id" xlink:type="simple">15853124</object-id><object-id xmlns:xlink="http://www.w3.org/1999/xlink" content-type="arpha" xlink:type="simple">08FB28AF-308E-53DB-9FDF-9ECC7812822D</object-id><label>Figure 4.</label><caption><p>Distribution of <italic><tp:taxon-name><tp:taxon-name-part taxon-name-part-type="genus" reg="Paraphlomis">Paraphlomis</tp:taxon-name-part><tp:taxon-name-part taxon-name-part-type="species" reg="anisochila">anisochila</tp:taxon-name-part></tp:taxon-name></italic> (red circles), <italic><tp:taxon-name><tp:taxon-name-part taxon-name-part-type="genus" reg="Paraphlomis">P.</tp:taxon-name-part><tp:taxon-name-part taxon-name-part-type="species" reg="seticalyx">seticalyx</tp:taxon-name-part></tp:taxon-name></italic> (blue squares), and <italic><tp:taxon-name><tp:taxon-name-part taxon-name-part-type="genus" reg="Paraphlomis">P.</tp:taxon-name-part><tp:taxon-name-part taxon-name-part-type="species" reg="yingdeensis">yingdeensis</tp:taxon-name-part></tp:taxon-name></italic> (purple triangle).</p></caption><graphic xmlns:xlink="http://www.w3.org/1999/xlink" xlink:href="phytokeys-259-249_article-153345__-g004.jpg" position="float" orientation="portrait" xlink:type="simple" id="oo_1369826.jpg"><uri content-type="original_file" xlink:type="simple">https://binary.pensoft.net/fig/1369826</uri></graphic></fig></tp:treatment-sec><tp:treatment-sec sec-type="Chinese name" id="SECID0EV5AE"><title>Chinese name</title><p><bold>(assigned here).</bold> yì chún jiǎ cāo sū (异唇假糙苏).</p></tp:treatment-sec><tp:treatment-sec sec-type="material" id="SECID0E45AE"><title>Additional specimens examined.</title><p>China. Hunan: • Daoxian County, Shouyan Town, Kongshuyan Village, Dupangling Natural Reserve, 25°33'29"N, 111°20'26"E, elev. 748 m, 24 Jun. 2020, <italic>A. Liu LK0932</italic> (CSFI!, KUN!).</p></tp:treatment-sec><tp:treatment-sec sec-type="Specimens of P. seticalyx examined" id="SECID0EF6AE"><title>Specimens of <italic><tp:taxon-name><tp:taxon-name-part taxon-name-part-type="genus" reg="Paraphlomis">P.</tp:taxon-name-part><tp:taxon-name-part taxon-name-part-type="species" reg="seticalyx">seticalyx</tp:taxon-name-part></tp:taxon-name></italic> examined.</title><p>China. Guangdong: • Qingyuan City, Qingxin District, 16 Jul. 2018, <italic>Y. Tong et al. TY20080901</italic> (KUN!); • Qingyuan City, Qingxin District, Mt. Bijia, <named-content xmlns:xlink="http://www.w3.org/1999/xlink" content-type="dwc:verbatimCoordinates" xlink:type="simple"><named-content content-type="geo-json" specific-use="{&#34;type&#34;:&#34;Point&#34;,&#34;coordinates&#34;:[113.036944,23.771944]}" id="NCID0E36AE" xlink:type="simple">23°46'19"N, 113°02'13"E</named-content></named-content>, elev. 120 m, among rocks at roadside, 1 Jun. 2023, <italic>Q.G. Zeng s.n.</italic> (KUN!). Guangxi: • Lo-mong, 24 Jun. 1931, <italic>S.S. Sin et al. 22331</italic> (holotype: IBSC0005129!); • Ku-chun, 29 Jun. 1931, <italic>S.S. Sin et al. 21627</italic> (IBSC0585111!); • ibid., 26 Jun. 1934, <italic>S.S. Sin et al. 23298</italic> (IBSC0585110!); • Dayao Mountains, elev. 960 m, 30 Jun. 1958, <italic>Y.K. Li 400437</italic> (IBK00059955!, IBSC0585115!); • ibid., 9 Aug. 1958, <italic>Y.K. Li 400943</italic> (IBK00059954!, IBSC0585114!); • Fangchenggang City, Fulong Town, Mt. Pinglong, Masheniao Rainfall, at streamside, elev. 590 m, 10 Jul. 2020, <italic>Shiwandashan Exped. 2739</italic> (IBK00234568!); • Guiping City, Shepo Town, 11 Jun. 1978, <italic>B.Q. Yang 8-02796</italic> (GXMI053292!); • Jinxiu County, Changdong Town, Dishui Village, 10 Jun. 1977, <italic>Jinxiu Exped. 5-1-83</italic> (GXMI053293!); • Jinxiu County, Gonghe Village, elev. 1020 m, 16 Sept. 1981, <italic>Dayaoshan Exped. 810484</italic> (GXMI053294!); • Jinxiu County, Laoshan, 23 Jul. 1985, <italic>J.Y. Luo 65435</italic> (GXMI053295!); • Lingchuan County, Haiyang Town, Antai Village, Baidaidi, <named-content xmlns:xlink="http://www.w3.org/1999/xlink" content-type="dwc:verbatimCoordinates" xlink:type="simple"><named-content content-type="geo-json" specific-use="{&#34;type&#34;:&#34;Point&#34;,&#34;coordinates&#34;:[110.716556,25.280778]}" id="NCID0E2AAG" xlink:type="simple">25°16'50.8"N, 110°42'59.6"E</named-content></named-content>, elev. 513 m, 19 Jun. 2013, <italic>Lingchuan Exped. 450323130619027LY</italic> (GXMG0148849!, IBK00400020!); • Lingchuan County, Lantian Town, Jiangzhouping, <named-content xmlns:xlink="http://www.w3.org/1999/xlink" content-type="dwc:verbatimCoordinates" xlink:type="simple"><named-content content-type="geo-json" specific-use="{&#34;type&#34;:&#34;Point&#34;,&#34;coordinates&#34;:[110.132667,25.656167]}" id="NCID0EFBAG" xlink:type="simple">25°39'22.2"N, 110°7'57.6"E</named-content></named-content>, elev. 1020 m, 2 Jul. 2013, <italic>Lingchuan Exped. 450323130702006LY</italic> (GXMG0148848!, IBK00400021!); • Lingchuan County, Qingshitan Town, Honglingtou Village, Zongshuping, <named-content xmlns:xlink="http://www.w3.org/1999/xlink" content-type="dwc:verbatimCoordinates" xlink:type="simple"><named-content content-type="geo-json" specific-use="{&#34;type&#34;:&#34;Point&#34;,&#34;coordinates&#34;:[110.248550,25.731358]}" id="NCID0EPBAG" xlink:type="simple">25°43'52.89"N, 110°14'54.78"E</named-content></named-content>, elev. 609 m, 8 Aug. 2013, <italic>Lingchuan Exped. 450323130808002LY</italic> (GXMG0148847!, IBK00400019!); • Lingui District, Wantian Town, Hongtan, in forests, elev. 830 m, 29 Oct. 2023, <italic>A. Liu et al. GX06</italic> (KUN!); • Longsheng County, Dadi Town, at streamside in forest, elev. 800 m, 11 Jul. 1955, <italic>Guangfu Exped. 00873</italic> (IBK00191748!, IBSC0585112!, KUN0277040!, NAS00224462!, PE00834807!); • Longsheng County, Guangfu, Mt. Maozhu, elev. 1020 m, 19 Jul. 1955, <italic>Guangfu Exped. 00645</italic> (IBK00191747!, IBSC0585113!, NAS00224461!, PE00834808!); • Longsheng County, Mt. Tianping, 22 Jun. 1957, <italic>H.F. Qin &amp; Z.T. Li 70422</italic> (IBK00059952!, IBSC0585117!); • Longsheng County, Huaping, near Hongtan, elev. 920 m, 14 Sept. 1984, <italic>Y.Z. Wei &amp; Q.H. Lv 20352</italic> (IBK00059953!); • Longsheng County, Huaping Natural Reserve, Weiqingling, elev. 1820 m, 30 Oct. 2006, <italic>Huaping Exped. H1200</italic> (IBK00228432!); • Longsheng County, Heping Town, <named-content xmlns:xlink="http://www.w3.org/1999/xlink" content-type="dwc:verbatimCoordinates" xlink:type="simple"><named-content content-type="geo-json" specific-use="{&#34;type&#34;:&#34;Point&#34;,&#34;coordinates&#34;:[110.056944,25.690556]}" id="NCID0EFCAG" xlink:type="simple">25°41'26"N, 110°03'25"E</named-content></named-content>, elev. 542 m, 16 Apr. 2013, <italic>Longsheng Exped. 450328130416014LY</italic> (GXMG0130436!, IBK00362590!); • Longsheng County, Huaping National Natural Reserve, <named-content xmlns:xlink="http://www.w3.org/1999/xlink" content-type="dwc:verbatimCoordinates" xlink:type="simple"><named-content content-type="geo-json" specific-use="{&#34;type&#34;:&#34;Point&#34;,&#34;coordinates&#34;:[109.939439,25.563125]}" id="NCID0EPCAG" xlink:type="simple">25°33'47.25"N, 109°56'21.98"E</named-content></named-content>, elev. 1338 m, 3 Sept. 2013, <italic>Longsheng Exped.</italic> 450328130903029LY (GXMG0130437!, IBK00362591!); • ibid., <named-content xmlns:xlink="http://www.w3.org/1999/xlink" content-type="dwc:verbatimCoordinates" xlink:type="simple"><named-content content-type="geo-json" specific-use="{&#34;type&#34;:&#34;Point&#34;,&#34;coordinates&#34;:[109.931111,25.560278]}" id="NCID0EZCAG" xlink:type="simple">25°33'37"N, 109°55'52"E</named-content></named-content>, elev. 1645 m, 29 Aug. 2014, <italic>Longsheng Exped. 450328140829002LY</italic> (GXMG0130438!, IBK00362560!); • Longsheng County, Sishui Town, Liluo Forest Farm, Xijiangping Reservoir, elev. 950 m, 22 Jul. 2015, <italic>W.B. Xu &amp; S.M. Xiong 12386</italic> (IBK!); • Luocheng County, in forest, 31 May 1989, <italic>Beijing Exped. 895418</italic> (PE00834811!); • ibid., elev. 500 m, 1 Jun. 1989, <italic>Beijing Exped. 895679</italic> (PE00834812!); • Rongshui County, Wangdong Town, Jiuwanshan Natural Reserve, elev. 500 m, 10 Jul. 1958, <italic>S.H. Chun 14852</italic> (IBK00370418!, IBSC0585116!, KUN0228149!, NAS00072430!, PE00834805!).</p></tp:treatment-sec><tp:treatment-sec sec-type="Specimens of P. yingdeensis examined" id="SECID0EIDAG"><title>Specimens of <italic><tp:taxon-name><tp:taxon-name-part taxon-name-part-type="genus" reg="Paraphlomis">P.</tp:taxon-name-part><tp:taxon-name-part taxon-name-part-type="species" reg="yingdeensis">yingdeensis</tp:taxon-name-part></tp:taxon-name></italic> examined.</title><p>China. Guangdong: • Yingde City, Boluo Town, on the way from Xinzhai Village to Changshan Village, on the limestone cliff, 24°24'N, 113°0'E, elev. 61 m, 29 May 2021, <italic>W.Y. Zhao et al. ZWY-2092</italic> (isotype: KUN!).</p></tp:treatment-sec><tp:treatment-sec><!--Section generated to contain objects referenced in tp:taxon-treatment.--><fig id="F2" position="float" orientation="portrait"><object-id xmlns:xlink="http://www.w3.org/1999/xlink" content-type="doi" xlink:type="simple">10.3897/phytokeys.259.153345.figure2</object-id><object-id xmlns:xlink="http://www.w3.org/1999/xlink" content-type="zenodo_dep_id" xlink:type="simple">15853120</object-id><object-id xmlns:xlink="http://www.w3.org/1999/xlink" content-type="arpha" xlink:type="simple">ACBB8832-A587-53AB-8127-712EA79A39AA</object-id><label>Figure 2.</label><caption><p><italic><tp:taxon-name><tp:taxon-name-part taxon-name-part-type="genus" reg="Paraphlomis">Paraphlomis</tp:taxon-name-part><tp:taxon-name-part taxon-name-part-type="species" reg="anisochila">anisochila</tp:taxon-name-part></tp:taxon-name></italic> from the type locality. <bold>A.</bold> Habitat; <bold>B.</bold> Habit; <bold>C.</bold> Stolons; <bold>D.</bold> Inflorescence; <bold>E.</bold> Lateral view of flowers; <bold>F.</bold> Frontal view of flower; <bold>G.</bold> Frontal view of calyces (Photographed by A. Liu).</p></caption><graphic xmlns:xlink="http://www.w3.org/1999/xlink" xlink:href="phytokeys-259-249_article-153345__-g002.jpg" position="float" orientation="portrait" xlink:type="simple" id="oo_1369824.jpg"><uri content-type="original_file" xlink:type="simple">https://binary.pensoft.net/fig/1369824</uri></graphic></fig><app id="app2"><title>﻿Appendix 2</title><fig id="F5" position="float" orientation="portrait"><object-id xmlns:xlink="http://www.w3.org/1999/xlink" content-type="doi" xlink:type="simple">10.3897/phytokeys.259.153345.figurea1</object-id><object-id xmlns:xlink="http://www.w3.org/1999/xlink" content-type="zenodo_dep_id" xlink:type="simple">15853126</object-id><object-id xmlns:xlink="http://www.w3.org/1999/xlink" content-type="arpha" xlink:type="simple">7018B6D0-B2EF-555E-8E61-5E19D4B44804</object-id><label>Figure A1.</label><caption><p>Holotype specimen of <italic><tp:taxon-name><tp:taxon-name-part taxon-name-part-type="genus" reg="Paraphlomis">Paraphlomis</tp:taxon-name-part><tp:taxon-name-part taxon-name-part-type="species" reg="anisochila">anisochila</tp:taxon-name-part></tp:taxon-name></italic>.</p></caption><graphic xmlns:xlink="http://www.w3.org/1999/xlink" xlink:href="phytokeys-259-249_article-153345__-g005.jpg" position="float" orientation="portrait" xlink:type="simple" id="oo_1369827.jpg"><uri content-type="original_file" xlink:type="simple">https://binary.pensoft.net/fig/1369827</uri></graphic></fig></app></tp:treatment-sec></tp:taxon-treatment>
